# Supplementary material for: Controlled Lactonization of o-Coumaric Esters Mediated by Supramolecular Gels
Source: Gels. 2023 Apr 21;9(4):350. doi: 10.3390/gels9040350 (PMC10137337; doi:10.3390/gels9040350)
Supplement: Supplementary file 1 [file gels-09-00350-s001.zip]

Archive with 1 entries (1 files):
- gels-2354152-supplementary.pdf
